# Supplementary material for: A single-dose mRNA vaccine provides a long-term protection for hACE2 transgenic mice from SARS-CoV-2
Source: Nat Commun. 2021 Feb 3;12:776. doi: 10.1038/s41467-021-21037-2 (PMC7858593; doi:10.1038/s41467-021-21037-2)
Supplement: Supplementary file 4 — Source Data [file 41467_2021_21037_MOESM4_ESM.xlsx]

## Sheet: Fig. 1
	Figure 1. Construction and characterization of mRNA-RBD vaccine.
	b, mRNA-RBD was transfected into HEK293T cells.
	Lane 1	Thermo Scientific Page RulerTM Prestained Protein Ladder (No. 26616)	5 ul loaded
	Lane 2	NC lysates	20 ul loaded
	Lane 3	mRNA-RBD lysates	20 ul loaded
	Lane 4	NC supernatant	20 ul loaded
	Lane 5	mRNA-RBD supernatant	20 ul loaded
	Primary Ab	Anti-SARS-CoV-2 S1 mouse polyclonal sera	(1:500)
	Secondary Ab	Anti-mouse HRP (Santa cruz, Cat: sc-2005)	(1:10,000)
	c, Particle size of LNPs by dynamic light scattering
	Intensity (%)	Size (d. nm)
	0.4	0
	0.463	0
	0.536	0
	0.621	0
	0.719	0
	0.833	0
	0.965	0
	1.12	0
	1.29	0
	1.5	0
	1.74	0
	2.01	0
	2.33	0
	2.7	0
	3.12	0
	3.62	0
	4.19	0
	4.85	0
	5.61	0
	6.5	0
	7.53	0
	8.72	0
	10.1	0
	11.7	0
	13.5	0
	15.7	0
	18.2	0
	21	0
	24.4	0
	28.2	0
	32.7	0
	37.8	1.07
	43.8	3.86
	50.7	7.68
	58.8	11.4
	68.1	14.1
	78.8	15.2
	91.3	14.5
	106	12.4
	122	9.31
	142	6.02
	164	3.14
	190	1.13
	220	0.157
	255	0
	295	0
	342	0
	396	0
	459	0
	531	0
	615	0
	712	0
	825	0
	955	0
	1110	0
	1280	0
	1480	0
	1720	0
	1990	0
	2300	0
	2670	0
	3090	0
	3580	0
	4150	0
	4800	0
	5560	0
	6440	0
	7460	0
	8630	0
	e, Zeta potential for LNPs at pH 4.0 and 7.4.
	pH 4.0	pH 7.4
Zeta potential (mV)	12.7	-5.79

## Sheet: Fig. 2
		Figure 2. Immunogenicity evaluation of a single mRNA-RBD vaccination.
		a, SARS-CoV-2 RBD-specific IgG titer in vaccinated BALB/c mice.
		IM route
		Placebo	mRNA-RBD-L	mRNA-RBD-H						mRNA-RBD-L	mRNA-RBD-H
		<20	19200	409600					Dose	2 μg	15 μg
		<20	51200	307200
		<20	51200	153600
		<20	76800	153600
		<20	102400	153600
		<20	38400	307200
		<20 below limit of detection
		b, NT90 titers against pseudovirus in sera of vaccinated BALB/c mice.
		Placebo	mRNA-RBD-L	mRNA-RBD-H
		<20	129.5	720.175
		<20	64.6158	627.435
		<20	139.922	591.22
		<20	1124.57	307.774
		<20	104.541	1428.95
		<20	370.767	1255.15
		<20 below limit of detection
		c, NT50 titers against live SARS-CoV-2 virus in sera of vaccinated BALB/c mice and human convalescent sera.
		Placebo	mRNA-RBD-L	mRNA-RBD-H	HCS
		<40	72.9874	915.978	830.151
		<40	65.0428	1102.32	222.775
		<40	54.9244	537.135	1499.76
		<40	1124.46	488.034	370.957
		<40	30	2269.11	317.076
		<40	178.854	1010.73	76.9896
					336.254
					1364.82
		<40 below limit of detection
		d, SARS-CoV-2 RBD-specific IgG titer in vaccinated C57BL/6 mice.
		Placebo	mRNA-RBD-H
		<20	38400
		<20	25600
		<20	12800
		<20	38400
		<20	19200
		<20	25600
		<20 below limit of detection
		e, NT90 titers against pseudovirus in sera of vaccinated C57BL/6 mice.
		Placebo	mRNA-RBD-H
		<20	153.86
		<20	1047.55
		<20	78.8292
		<20	88.9344
		<20	401.573
		<20	143.308
		<20 below limit of detection
		f, Cellular immune responses were assessed at day 28 following vaccination by ELISPOT assays.
		Placebo	mRNA-RBD-H
		0	260
		0	90
		0	100
		0	140
		0	160
		0	120
		g,Quantitation of the proportions of IFNγ-secreting CD8+ T cells by ICS assays.
		Placebo	mRNA-RBD-H
		0.037	0.52
		0.032	0.159
		0.014	0.177
		0.039	0.172
		0.019	0.288
		0.023	0.374
		h,Quantitation of the proportions of IFNγ-secreting CD4+ T cells by ICS assays.
		Placebo	mRNA-RBD-H
		0.028	0.059
		0.016	0.031
		0.019	0.058
		0.027	0.018
		0.033	0.057
		0.013	0.026

## Sheet: Fig. 3
		Figure 3. Protection efficacy of mRNA-RBD in hACE2 transgenic mice against SARS-CoV-2
		IM route
		b, SARS-CoV-2 RBD-specific IgG titer in vaccinated hACE2 transgenic mice.
		Placebo	Prime group	Boost group							Prime group	Boost group
		<20	6400	204800						Number of injections	One	Two at inernal of 2 weeks
		<20	19200	1.6384e+06
		<20	12800	76800
		<20	51200	1.2288e+06
		<20	51200	1.2288e+06
		<20	9599.99	1.6384e+06
		<20 below limit of detection
		c, NT90 titers against pseudovirus in sera of vaccinated hACE2 transgenic mice.
		Placebo	Prime group	Boost group
		<20	582.303	166.473
		<20	133.513	3640.68
		<20	219.985	172.229
		<20	40.0422	1335.01
		<20	33.9492	3394.34
		<20	30.9924	3332.71
		<20 below limit of detection
		d, % of initial hACE2 mice weight following SARS-CoV-2 infection.
			ID	0 dpi	1 dpi	2 dpi	3 dpi	4 dpi	5 dpi
		Placebo	1	100	96.7725	97.4385	99.2316	100.768	102.664
			2	100	97.3568	99.2168	101.566	102.643	105.139
			3	100	100.399	97.5177	93.2181	95.789	95.3901
			4	100	97.1223	97.8897	97.554	96.211	95.5396
			5	100	95.2167	97.708	95.3662	95.0174	97.4589
			6	100	97.7218	100.436	100.436	102.569	103.538
		Prime	1	100	95.6215	95.4331	98.8701	101.271	104.614
			2	100	95.5082	97.7768	99.9546	101.044	104.9
			3	100	96.3925	98.9418	97.9798	99.6152	102.261
			4	100	98.9084	102.61	102.421	106.644	105.933
			5	100	97.974	97.781	97.6363	102.943	105.258
			6	100	96.9574	99.5436	100.659	98.9858	101.268
		Boost	1	100	99.5178	99.1803	100.386	102.555	102.845
			2	100	97.646	97.0122	99.2304	99.8642	101.675
			3	100	96.2645	96.9712	98.9399	101.312	103.18
			4	100	98.0149	97.2705	98.3127	100.347	103.97
			5	100	99.9505	100.643	101.78	104.105	102.522
			6	100	97.3064	100.144	101.972	104.906	104.088
		e, Viral load in lungs (RNA copies/g, 5dpi)
		Placebo	Prime group	Boost group
		8.36458	<3.6	<3.6
		8.30223	<3.6	<3.6
		8.43271	<3.6	<3.6
		8.87825	6.98876	<3.6
		<3.6 below limit of detection

## Sheet: Fig. 4
		Figure 4. Duration and long-term protection of humoral response induced by mRNA-RBD.
		IM route
		b, SARS-CoV-2 RBD-specific IgG titers in vaccinated BALB/c mice at indicated times.
		Weeks post vaccination	2	4	6	8	10	12	16	20	26
		Placebo	<20	<20	<20	<20	<20	<20	<20	<20	<20
			<20	<20	<20	<20	<20	<20	<20	<20	<20
			<20	<20	<20	<20	<20	<20	<20	<20	<20
			<20	<20	<20	<20	<20	<20	<20	<20	<20
			<20	<20	<20	<20	<20	<20	<20	<20	<20
		mRNA-RBD (long)	76800	102400	102400	153600	76800	19200	51200	153600	76800
			76800	102400	76800	76800	76800	25600	76800	102400	204800
			38400	51200	102400	102400	38400	51200	76800	51200	102400
			51200	51200	51200	76800	38400	51200	38400	102400	76800
			38400	76800	76800	102400	38400	38400	19200	102400	102400
		mRNA-RBD (short)				153600
						153600
						204800
						76800
						153600
		<20 below limit of detection			For sera transfer study
		c, NT90 titers against pseudovirus in sera of vaccinated hACE2 transgenic mice.
		Weeks post vaccination	2	4	6	8	10	12	16	20	26
		Placebo	<20	<20	<20	<20	<20	<20	<20	<20	<20
			<20	<20	<20	<20	<20	<20	<20	<20	<20
			<20	<20	<20	<20	<20	<20	<20	<20	<20
			<20	<20	<20	<20	<20	<20	<20	<20	<20
			<20	<20	<20	<20	<20	<20	<20	<20	<20
		mRNA-RBD (long)	78.0906	655.982	684.245	1563.18	378.956	245.34	491.76	166.895	686.777
			214.31	996.596	863.354	653.845	563.479	866.086	970.791	344.59	620.167
			96.5052	515.79	675.653	1217.17	1471.56	562.128	158.533	667.554	1222.06
			159.286	288.612	497.463	776.281	1163.71	733.945	755.175	674.242	246.963
			74.9315	517.667	686.257	1065.17	337.145	229.28	159.933	674.242	338.924
		mRNA-RBD (short)				647.229
						1911.58
						1063.32
						1213.74
						1163.12
		<20 below limit of detection			For sera transfer study
		d, % of initial sera-transferred hACE2 mice weight following SARS-CoV-2 infection.
			ID	0 dpi	1 dpi	2 dpi	3 dpi	4 dpi	5 dpi
		Placebo	1	100	95.88	95.92	98.96	99.91	102.34
			2	100	97.46	99.26	100.42	102.54	103.33
			3	100	94.11	90.57	89.96	92.83	93.9
			4	100	97.8	99.8	103.56	104.43	103.04
			5	100	94.64	94.6	96.72	99.15	97.24
		mRNA-RBD (long)	1	100	97.76	100.69	107.05	103.71	103.43
			2	100	95.32	97.66	102.12	106.58	106.54
			3	100	96.15	92.84	97.58	103.49	104.48
			4	100	94.86	96.09	102.42	104.66	105.18
			5	100	94.6	100	102.84	105.22	103.07
		mRNA-RBD (short)	1	100	94.84	97.55	99.42	102.76	104.31
			2	100	98.29	99.06	101.41	103.89	104.74
			3	100	95.44	95.36	98.38	99.5	102.32
			4	100	95.5	96.23	99.44	101.13	102.29
			5	100	98.18	96.93	101.33	103.2	106.23
		e, Viral load in lungs (RNA copies/g, 5dpi)
		Placebo	Prime group	Boost group
		7.27132	<3.6	5.62893
		7.27451	5.58424	6.28447
		7.06198	5.09369	5.15889
		7.4467	6.06672	6.03531
		6.82457	5.01139	5.41026
		<3.6 below limit of detection

## Sheet: Fig. S1
		Figure S1. Duration and distribution of RBD production from mRNA-RBD LNPs in vivo (ng/ml).
			Hours after injections
			6	12	24	48
	Serum	Placebo	<10	<10	<10	<10
			<10	<10	<10	<10
			<10	<10	<10	<10
			<10	<10	<10	<10
		mRNA-RBD	45.1867	64.3533	29.92	<10
			21.92	56.3867	34.5533	<10
			43.22	34.2867	30.22	<10
			58.6533	36.3533	31.42	<10
	Muscle	Placebo	<10	<10	<10	<10
			<10	<10	<10	<10
			<10	<10	<10	<10
			<10	<10	<10	<10
		mRNA-RBD	472.4	321.733	143.067	80.4
			523.733	267.067	177.733	81.0667
			499.067	285.733	268.4	75.7333
			716.4	167.733	189.067	60.4
	Liver	Placebo	<10	<10	<10	<10
			<10	<10	<10	<10
			<10	<10	<10	<10
			<10	<10	<10	<10
		mRNA-RBD	335.067	149.733	162.4	35.0667
			493.067	253.733	125.067	49.7333
			377.733	179.067	65.7333	44.4
			543.067	277.733	87.7333	69.7333
	Kidney	Placebo	<10	<10	<10	<10
			<10	<10	<10	<10
			<10	<10	<10	<10
			<10	<10	<10	<10
		mRNA-RBD	62.09	36.34	35.01	15.78
			66.16	30.41	49.69	22.58
			77.98	22.67	33.64	17.46
			87.6	51.7	41.39	16.31
	Spleen	Placebo	<10	<10	<10	<10
			<10	<10	<10	<10
			<10	<10	<10	<10
			<10	<10	<10	<10
		mRNA-RBD	42.4	85.18	18.06	<10
			74.11	19.11	<10	10.51
			40.41	30.68	14.36	16.97
			<10	29.09	14.99	<10
	Lung	Placebo	<10	<10	<10	<10
			<10	<10	<10	<10
			<10	<10	<10	<10
			<10	<10	<10	<10
		mRNA-RBD	31.74	14.11	13.09	<10
			32.83	21.48	28.94	15.75
			24	17.84	27.01	11.92
			41.82	20.72	35.28	12
	<10 below limit of detection

## Sheet: Fig. S2
		Figure S2. A balanced Th1/Th2 immune response induced by mRNA-RBD.
		IM route
		a, SARS-CoV-2 RBD-specific IgG1 titers in vaccinated BALB/c mice.
		ID	Placebo	mRNA-RBD-L	mRNA-RBD-H							mRNA-RBD-L	mRNA-RBD-H
		1	<20	6000	24000						Dose	2 μg	15 μg
		2	<20	6000	24000
		3	<20	2000	32000
		4	<20	16000	48000
		5	<20	6000	64000
		6	<20	16000	16000
		b, SARS-CoV-2 RBD-specific IgG2a titers in vaccinated BALB/c mice.
		ID	Placebo	mRNA-RBD-L	mRNA-RBD-H
		1	<20	2000	24000
		2	<20	1500	16000
		3	<20	1500	32000
		4	<20	6000	48000
		5	<20	1000	48000
		6	<20	8000	8000
		c, Titer ratios of IgG2a to IgG1.
		ID	Placebo	mRNA-RBD-L	mRNA-RBD-H
		1		0.333333	1
		2		0.25	0.666667
		3		0.75	1
		4		0.375	1
		5		0.166667	0.75
		6		0.5	0.5

## Sheet: Fig. S3
		Figure S3.Cross-reactivity of mRNA-RBD-induced sera to SARS-CoV and MERS-CoV
		IM route
		a, ELISA analyses of binding of immunized sera on captured SARS-CoV-2 RBD.
		Dilution	Placebo					mRNA-RBD-H
			1	2	3	4	5	1	2	3	4	5
		100	0.055	0.057	0.056	0.053	0.053	1.278	1.248	1.328	1.363	1.362
		200	0.057	0.051	0.054	0.053	0.052	1.226	1.244	1.077	1.236	1.281
		400	0.058	0.053	0.051	0.051	0.051	1.077	1.119	0.881	1.063	1.143
		800	0.053	0.055	0.049	0.05	0.051	0.937	1.012	0.706	0.872	0.975
		1600	0.052	0.053	0.049	0.049	0.051	0.745	0.917	0.519	0.698	0.792
		3200	0.053	0.054	0.05	0.047	0.052	0.543	0.692	0.353	0.487	0.581
		6400	0.049	0.052	0.057	0.048	0.049	0.374	0.516	0.248	0.335	0.438
		12800	0.053	0.051	0.051	0.048	0.05	0.25	0.357	0.148	0.212	0.264
		25600	0.049	0.051	0.051	0.049	0.059	0.165	0.221	0.109	0.137	0.178
		51200	0.052	0.055	0.051	0.054	0.049	0.109	0.151	0.082	0.098	0.121
		102400	0.048	0.049	0.066	0.049	0.049	0.082	0.108	0.066	0.074	0.09
		b, ELISA analyses of binding of immunized sera on captured SARS-CoV RBD.
		Dilution	Placebo					mRNA-RBD-H
			1	2	3	4	5	1	2	3	4	5
		100	0.052	0.054	0.054	0.051	0.058	0.86	0.905	0.956	0.658	0.796
		200	0.048	0.052	0.05	0.05	0.052	0.704	0.842	0.777	0.462	0.611
		400	0.048	0.051	0.054	0.046	0.051	0.488	0.664	0.627	0.294	0.427
		800	0.046	0.043	0.047	0.044	0.051	0.308	0.5	0.417	0.18	0.269
		1600	0.046	0.05	0.048	0.044	0.046	0.207	0.337	0.279	0.122	0.17
		3200	0.053	0.049	0.045	0.048	0.046	0.138	0.243	0.178	0.086	0.117
		6400	0.049	0.051	0.047	0.048	0.048	0.098	0.165	0.125	0.066	0.091
		12800	0.052	0.05	0.045	0.044	0.048	0.072	0.109	0.081	0.057	0.065
		25600	0.064	0.048	0.049	0.047	0.048	0.062	0.081	0.067	0.054	0.055
		51200	0.044	0.048	0.052	0.048	0.049	0.056	0.067	0.056	0.053	0.05
		102400	0.048	0.049	0.046	0.055	0.049	0.052	0.056	0.052	0.05	0.051
		c, ELISA analyses of binding of immunized sera on captured MERS-CoV RBD.
		Dilution	Placebo					mRNA-RBD-H
			1	2	3	4	5	1	2	3	4	5
		100	0.0835	0.0818	0.07105	0.08515	0.09635	0.1268	0.16275	0.10655	0.1165	0.1544
		200	0.0687	0.0694	0.06225	0.07	0.07715	0.08885	0.11655	0.0897	0.0879	0.11145
		400	0.06185	0.06055	0.05885	0.0662	0.06755	0.0697	0.0851	0.0718	0.07385	0.0846
		800	0.0602	0.0592	0.0591	0.0609	0.06695	0.06435	0.06935	0.0755	0.06845	0.07145
		1600	0.05895	0.0585	0.05795	0.0582	0.0629	0.0617	0.06855	0.06895	0.06305	0.0674
		3200	0.05865	0.05915	0.058	0.05845	0.0623	0.0623	0.0614	0.06245	0.0639	0.0655
		6400	0.06045	0.0571	0.05895	0.0583	0.0645	0.06845	0.0611	0.06405	0.0587	0.0702
		12800	0.05825	0.057	0.05655	0.05845	0.06275	0.05625	0.06485	0.0641	0.06085	0.0578
		25600	0.05725	0.05915	0.0571	0.0569	0.06065	0.05825	0.0585	0.06475	0.05865	0.06325
		51200	0.05935	0.059	0.05775	0.0572	0.06015	0.0594	0.0581	0.0597	0.0588	0.06135
		102400	0.0583	0.0579	0.05925	0.0571	0.05995	0.0582	0.0646	0.06165	0.06265	0.06
		d, NT90 titers against SARS-CoV-2, SARS-CoV or MERS-CoV pseudovirus in vaccinated sera .
			Placebo	mRNA-RBD-H
		SARS-CoV-2	<20	1264.4
			<20	270.634
			<20	657.246
			<20	613.124
			<20	322.213
		SARS-CoV	<20	<20
			<20	<20
			<20	<20
			<20	<20
			<20	<20
		MERS-CoV	<20	<20
			<20	<20
			<20	<20
			<20	<20
			<20	<20
		<20 below limit of detection

## Sheet: Fig. S4
		Figure S4. Protection efficacy of mRNA-RBD in hACE2 transgenic mice against SARS-CoV-2
		IM route
		a, SARS-CoV-2 RBD-specific IgG titer in sera of vaccinated BALB/c mice.
		Placebo	Prime group	Boost group							Prime group	Boost group
		<20	102400	1.31072e+07						Number of injections	One	Two at inernal of 4 weeks
		<20	102400	6.5536e+06
		<20	307200	9.8304e+06
		<20	102400	9.8304e+06
		<20	204800	9.8304e+06
		<20 below limit of detection
		b, NT90 titers against pseudovirus in sera of vaccinated BALB/c mice.
		Placebo	Prime group	Boost group
		<20	1075.14	94619.3
		<20	1243.68	84302.7
		<20	2567.33	76210
		<20	1072.08	52332.2
		<20	2412.46	49784.1
		<20 below limit of detection
		c, Titer ratios of neutralizing antibodies to binding antibodies.
		Placebo	Prime group	Boost group
			0.0104994	0.00721888
			0.0121454	0.0128636
			0.00835719	0.00775248
			0.0104696	0.00532351
			0.0117796	0.0050643

## Sheet: Fig. S5
		Figure S4. Immune correlates of protection against SARS-CoV-2 in hACE2 transgenic mice.
		RNA copies/g	NT90 titers(log)
		8.36458	<1.3
		8.30223	<1.3
		8.43271	<1.3
		8.87825	<1.3
		<3.6	2.76515
		<3.6	2.12552
		<3.6	1.60252
		6.98876	1.49125
		<3.6	2.23611
		<3.6	3.12549
		<3.6	3.53076
		<3.6	3.5228
		<3.6 below limit of detection for viral RNA quantitations
		<1.3 below limit of detection for NT90 titers

## Sheet: Fig. S6
		Figure 4.Viral load in lungs (RNA copies/g, 5dpi).
		Placebo	Prime group	Boost group
		<3.6	<3.6	<3.6
		<3.6	<3.6	<3.6
		<3.6	<3.6	<3.6
		4.53	<3.6	<3.6
		4.22	<3.6	<3.6
		<3.6 below limit of detection
